# Supplementary material for: BINOL-Based Zirconium Metal–Organic Cages: Self-Assembly, Guest Complexation, Aggregation-Induced Emission, and Circularly Polarized Luminescence
Source: Nanomaterials (Basel). 2026 Jan 19;16(2):132. doi: 10.3390/nano16020132 (PMC12844199; doi:10.3390/nano16020132)
Supplement: Supplementary file 1 [file nanomaterials-16-00132-s001.zip]

Archive with 1 entries (1 files):
- nanomaterials-4042825-supplementary.pdf
